# Supplementary material for: Polyphenolic Compounds Isolated from Marine Algae Attenuate the Replication of SARS-CoV-2 in the Host Cell through a Multi-Target Approach of 3CLpro and PLpro
Source: Mar Drugs. 2022 Dec 19;20(12):786. doi: 10.3390/md20120786 (PMC9781010; doi:10.3390/md20120786)
Supplement: Supplementary file 1 [file marinedrugs-20-00786-s001.zip]

Archive with 1 entries (1 files):
- marinedrugs-2070668-supplementary.pdf
